# Supplementary material for: Organic Sunscreens—Biological Activity from an Enzymatic Perspective
Source: Molecules. 2026 May 14;31(10):1656. doi: 10.3390/molecules31101656 (PMC13209708; doi:10.3390/molecules31101656)
Supplement: Supplementary file 1 [file molecules-31-01656-s001.zip › Supplementary Materials.xlsx]

## Sheet: ANN_x0009_
	Custom predictions spreadsheet (Spreadsheet1)
Cases	ANN1	ANN2	ANN3	ANN4	ANN5	Mean	nRot	Flex	Fsp3	logD	caco2	PPB
BMDM	4.52083	4.81205	4.54418	5.06023	5.03999	4.79546	6	0.428571	0.3	4.08481	-4.69796	96.2873
BP-3	4.14511	4.2923	4.15191	4.21158	4.20661	4.2015	3	0.230769	0.071	3.41968	-4.86396	97.8057
DHHB	4.96599	5.1506	4.88209	5.40336	5.55657	5.19172	12	0.857143	0.417	4.26206	-4.74609	98.1316
PABA	5.10446	4.37946	5.58019	5.03505	4.82671	4.98517	1	0.142857	0	1.00278	-5.23637	43.5452
EHDP	3.26898	3.35245	3.52121	3.28625	3.26346	3.33847	9	1.28571	0.588	3.89131	-4.8985	98.462
Et-PABA	3.64054	3.54355	3.79871	3.75723	3.69606	3.68722	3	0.428571	0.222	1.96631	-5.11516	74.5183
PBSA	3.64248	3.93712	3.93818	3.77046	3.79777	3.8172	2	0.111111	0	1.62144	-5.58692	98.5101
MBC	3.57279	3.53624	3.44922	3.698	3.68766	3.58878	1	0.0625	0.5	3.84767	-4.57409	95.0703
EHMC	3.34209	3.49146	3.66717	3.35797	3.31391	3.43452	10	1.25	0.5	3.85592	-4.90288	98.5978
IMC	3.38791	3.53594	3.58428	3.49007	3.42348	3.48434	7	0.875	0.4	3.59114	-4.79522	96.2038
OCR	5.78368	5.65516	5.4293	6.43216	6.40921	5.9419	10	0.666667	0.333	4.51745	-4.93512	99.2818
ET	14.8183	10.3483	8.1517	7.409	7.409	9.62724	30	1.11111	0.5	5.09293	-4.99434	100.704
OS	3.26586	3.34114	3.47473	3.30299	3.27475	3.33189	8	1.14286	0.533	3.53241	-4.88627	98.0747
HMS	3.50929	3.67499	3.57776	3.62021	3.62116	3.60068	3	0.230769	0.562	3.58463	-4.86867	98.2958
DOBT	13.2777	9.65008	7.9955	7.409	7.409	9.14826	25	0.925926	0.455	4.72069	-5.06226	99.3973
BZ-4	3.69523	4.01624	4.00007	3.89053	3.85129	3.89067	4	0.266667	0.071	1.86649	-5.48929	98.8993
	Predictions spreadsheet for pIC50 (Spreadsheet1) Samples: Train, Test, Validation
Case name	Sample	pIC50	pIC50 - Output	pIC50 - Output	pIC50 - Output	pIC50 - Output	pIC50 - Output
1	Train	7.409	6.89689	6.67748	6.88296	6.92574	6.85731
2	Test	7.328	6.48223	6.34574	6.29842	6.66928	6.60262
3	Validation	7.292	6.78657	6.37396	6.40329	6.84315	6.77485
4	Test	7.125	7.01115	6.46346	6.39912	6.9303	6.86158
5	Train	7.06	6.91824	6.81377	7.0676	6.95989	6.89706
6	Train	7.056	6.21605	6.30818	6.16438	6.52171	6.46944
7	Train	7.056	6.90466	6.64438	6.84361	6.92127	6.85099
8	Train	6.983	6.92851	6.832	7.06019	6.99158	6.94084
9	Train	6.695	6.68243	6.73393	6.8559	6.85901	6.80055
10	Test	6.429	7.19985	7.26765	7.86445	7.10002	7.04928
11	Test	6.384	7.28419	6.92268	7.076	7.09224	7.03804
12	Train	6.26	5.478	5.32122	5.57972	5.48279	5.43274
13	Train	6.145	5.08038	5.14503	4.9601	5.1248	5.13302
14	Train	6.086	5.23101	5.15677	5.27335	5.1817	5.17554
15	Train	6.054	5.27513	5.23884	5.07196	5.29878	5.29775
16	Train	6.004	5.83155	5.48684	5.71714	5.72905	5.67634
17	Train	5.973	6.99638	6.76501	6.76705	6.9451	6.87961
18	Validation	5.539	4.71616	4.8104	4.77856	4.64914	4.67848
19	Test	5.531	4.59452	4.84566	4.64442	4.73409	4.7261
20	Train	5.321	4.09499	4.31016	4.11913	4.26344	4.18835
21	Train	5.297	4.69383	4.83481	4.74142	4.61266	4.66133
22	Train	5.247	4.90552	5.06325	4.88938	5.01047	5.01417
23	Validation	5.246	4.38051	4.64787	4.47096	4.4171	4.49667
24	Train	5.202	4.92415	5.05418	4.86468	4.98062	4.99298
25	Train	4.977	5.2671	5.18146	5.31219	5.22151	5.21173
26	Train	4.928	5.29776	5.24369	5.06898	5.30564	5.30505
27	Train	4.893	5.28081	5.61809	5.18005	5.43883	5.4934
28	Train	4.89	5.17635	5.12513	5.14642	5.16214	5.16981
29	Validation	4.862	4.36495	4.60798	4.40908	4.55169	4.4807
30	Train	4.855	4.73944	4.88229	4.77125	4.64669	4.70389
31	Test	4.799	4.9222	5.20737	4.90551	5.00814	5.0397
32	Train	4.795	4.75312	4.98513	4.79541	4.91416	4.90572
33	Test	4.761	5.76826	5.55444	5.89084	5.89546	5.81531
34	Validation	4.735	4.72068	4.92393	4.73501	4.74913	4.76705
35	Train	4.727	4.98596	5.03534	4.92686	4.83728	4.90102
36	Train	4.694	4.24865	4.41672	4.2905	4.40764	4.32448
37	Train	4.686	4.83155	5.03003	4.8283	4.98754	4.9953
38	Validation	4.661	4.20481	4.40716	4.21628	4.37437	4.28725
39	Validation	4.647	5.06402	5.09095	5.018	4.92431	4.98429
40	Train	4.596	4.94773	5.02192	4.91859	4.90043	4.94544
41	Train	4.581	3.91499	4.08068	3.97964	4.0213	3.92057
42	Train	4.567	3.98855	4.12193	3.98438	4.12384	4.0215
43	Validation	4.56	4.21847	4.33137	4.24558	4.37023	4.27781
44	Train	4.549	4.78853	4.8741	4.86611	4.77495	4.7509
45	Train	4.543	4.27076	4.55646	4.40612	4.29338	4.28934
46	Train	4.506	5.11659	5.12189	5.01173	4.93643	5.0074
47	Test	4.403	4.27234	4.54078	4.35367	4.43177	4.37715
48	Train	4.378	4.20757	4.37505	4.29076	4.2	4.28583
49	Train	4.244	4.14186	4.43923	4.24884	4.16505	4.27498
50	Train	4.208	4.28065	4.53943	4.33028	4.47569	4.41924
51	Train	4	4.12571	4.33834	4.1786	4.26871	4.18857
52	Train	4	4.45394	4.7181	4.50346	4.65238	4.58892
53	Train	4	4.69739	4.97184	4.74526	4.8886	4.84758
54	Train	4	4.09669	4.32305	4.19893	4.20375	4.12447
55	Validation	4	4.24517	4.52419	4.33757	4.39425	4.34123
56	Train	4	5.10557	5.11214	5.08256	5.13169	5.11123
57	Validation	4	3.61505	3.61715	3.58472	3.67948	3.65114
58	Test	4	3.99055	4.13891	3.99494	3.93763	4.02616
59	Train	4	3.88331	4.0624	3.92083	3.89691	3.95495
60	Train	4	4.20328	4.46034	4.30419	4.23466	4.29286
61	Train	4	3.89342	3.93722	3.88502	3.8699	3.9038
62	Train	4	4.00699	4.04394	4.00133	3.96791	4.01475
63	Train	4	4.15334	4.34767	4.22224	4.15186	4.19728
64	Train	4	4.1697	4.41474	4.25278	4.15304	4.26439
65	Test	4	4.12511	4.39743	4.20991	4.10992	4.22531
66	Train	4	4.02745	4.21293	4.11281	4.03922	4.1067
67	Train	4	4.29077	4.55482	4.38884	4.30786	4.37988
68	Train	4	4.91442	5.10155	4.88506	4.99369	4.991
69	Train	4.569	4.31723	4.35401	4.24965	4.45642	4.38863
70	Train	4.377	4.36728	4.44931	4.35488	4.51229	4.44831
71	Validation	4.495	4.47119	4.56583	4.51662	4.50465	4.46269
72	Train	3.602	3.89606	3.77989	3.78809	3.85344	3.80093
73	Train	3.979	4.1891	4.17601	4.11525	4.12678	4.13597
74	Validation	4.886	3.96964	4.03492	3.94103	3.94962	3.94196
75	Test	4.585	4.39067	4.4532	4.42661	4.34804	4.36141
76	Train	4.208	4.51031	4.52742	4.4524	4.42774	4.52291
77	Train	4.854	4.57792	4.54765	4.49579	4.4839	4.58992
78	Train	4.854	4.94555	4.95197	4.91344	4.93072	5.0497
79	Train	4.495	4.39414	4.48371	4.3809	4.53888	4.47987
80	Train	4.076	4.10706	4.17354	4.07279	4.0615	4.07331
81	Test	3.301	3.51852	3.4714	3.99556	3.24525	3.24759
82	Validation	3.367	3.50305	3.44538	3.42187	3.59633	3.54686
83	Train	3.233	3.56538	3.48383	3.51217	3.62562	3.58929
84	Train	4.384	3.90376	3.6998	3.70972	3.75286	3.76869
85	Train	3.426	4.4026	4.41915	4.37397	4.18112	4.30574
86	Train	3.302	3.83668	3.72458	3.72562	3.80158	3.74739
87	Train	4.373	3.72627	3.64357	3.74684	3.77444	3.7652
88	Train	3.606	3.63681	3.49895	3.59615	3.64605	3.62078
89	Train	4.361	4.40915	4.7737	4.47222	4.4628	4.83277
90	Train	3.532	3.513	3.50419	3.44628	3.62405	3.57888
91	Validation	3.246	3.88412	3.83199	3.84171	3.86837	3.97938
92	Train	3.388	3.67042	3.52644	3.58871	3.71339	3.69396
93	Validation	4.184	3.49284	3.51908	3.45354	3.60331	3.56857
94	Train	3.345	3.55008	3.43361	3.48194	3.5906	3.55494
95	Train	3.291	3.49973	3.50101	3.44466	3.61086	3.56541
96	Test	3.526	3.58317	3.59152	3.5162	3.70883	3.67458
97	Train	4.079	3.5354	3.50229	3.48768	3.60776	3.5799
98	Train	3.346	3.75009	3.66728	3.6472	3.77987	3.70587
99	Test	3.53	3.55758	3.45368	3.47162	3.6117	3.52299
100	Test	3.477	3.53119	3.40217	3.46218	3.56593	3.52454
101	Train	3.441	3.78587	3.26981	3.69945	3.30415	3.41755
102	Train	3.415	3.84392	3.37999	3.66658	3.72193	3.72989
103	Train	3.255	3.83444	3.52816	3.56971	3.67265	3.66703
104	Train	3.342	4.08156	4.04733	4.29078	3.54216	3.52412
105	Train	3.346	3.52134	3.38082	3.44161	3.54787	3.50752
106	Train	5.401	4.48765	4.43553	4.3962	4.43912	4.51334
107	Train	5.328	4.44338	4.46756	4.39383	4.37399	4.45326
108	Test	5.041	4.59629	4.49057	4.48652	4.54151	4.63038
109	Train	4.706	4.63584	4.65248	4.54111	4.72107	4.81143
110	Train	4.244	4.90807	4.94383	4.92946	4.9302	4.96512
111	Train	7	4.65475	4.82772	4.691	4.87314	4.83905
112	Validation	3.847	4.70559	4.70121	4.66533	4.6132	4.7281
113	Validation	3.924	4.3955	4.40256	4.46432	4.54947	4.45608
114	Train	5.333	4.57827	4.66859	4.54976	4.67893	4.69219
115	Train	4.124	4.6771	4.66879	4.59997	4.67675	4.77898
116	Test	5.401	4.58008	4.55848	4.52329	4.53373	4.61874
117	Train	4.116	4.98752	4.86796	4.94909	4.87832	5.01636
118	Test	4.463	4.31457	4.46394	4.27474	4.44416	4.44222
119	Train	4.532	5.00452	4.90704	4.97778	4.89448	5.03137
120	Train	4.06	4.35689	4.27969	4.28377	4.28992	4.299
121	Validation	6.032	5.15504	5.34498	5.48932	5.41468	5.9779
	Summary of active networks (Spreadsheet1)
	Index	Net. name	Training perf.	Test perf.	Validation perf.	Training error	Test error	Validation error	Training algorithm	Error function	Hidden activation	Output activation
	1	MLP 6-3-1	0.840552	0.909319	0.815934	0.153846	0.140505	0.169668	BFGS 26	SOS	Exponential	Exponential
	2	MLP 6-9-1	0.838728	0.904434	0.827376	0.155813	0.137032	0.153291	BFGS 11	SOS	Exponential	Exponential
	3	MLP 6-3-1	0.84287	0.856562	0.823616	0.151906	0.218645	0.164878	BFGS 22	SOS	Exponential	Exponential
	4	MLP 6-8-1	0.858666	0.917744	0.835121	0.137686	0.125432	0.145653	BFGS 19	SOS	Exponential	Logistic
	5	MLP 6-9-1	0.85189	0.92291	0.831706	0.143888	0.114883	0.144185	BFGS 17	SOS	Exponential	Logistic
Networks	Sensitivity analysis (Spreadsheet1) Samples: Train, Test, Validation
	Flex	nRot	logD	Fsp3	PPB	caco2
1.MLP 6-3-1	5.14398	3.60353	2.57175	1.44193	1.37811	1.25743
2.MLP 6-9-1	8.2209	3.19734	4.00131	1.26839	1.3223	1.19129
3.MLP 6-3-1	3.78955	3.49591	2.81324	1.45273	1.47129	1.17197
4.MLP 6-8-1	2.37891	3.32288	3.06111	1.5318	1.4006	1.23356
5.MLP 6-9-1	2.35226	3.29845	3.0945	1.40221	1.42561	1.26128
Average	4.37712	3.38362	3.10838	1.41941	1.39958	1.22311

## Sheet: PC
	PC1	PC2	PC3	PC4	PC5
1	3.66518	-0.205268	0.086309	-0.236903	0.181227
2	3.12228	-0.352959	0.14943	-0.0822901	0.194395
3	3.26681	-0.178326	-0.0274852	0.514146	-0.144421
4	3.52767	-0.303762	0.50351	0.024986	-0.190679
5	3.54231	-0.339798	0.479622	-0.933262	1.2618
6	2.83298	-0.331617	-0.0447414	0.163178	-0.0726536
7	3.66658	-0.254544	0.087656	-0.157591	0.075775
8	3.79837	-0.0668419	0.297139	-0.08233	0.538059
9	3.6898	-0.233037	0.447657	-0.666482	0.831944
10	4.19796	-0.0545833	0.400164	-0.694582	0.903038
11	4.03387	-0.214912	0.798301	-0.535736	0.388165
12	-1.4374	-0.919187	-0.701013	1.87925	0.154381
13	0.271421	0.52869	-1.65889	0.217546	-0.926597
14	-1.3043	-0.389386	-1.27244	1.81262	-0.19657
15	0.562912	0.239781	-1.48867	-0.122376	-0.64943
16	-0.86142	-0.674016	-1.00418	1.4953	-0.108874
17	3.62716	-1.74134	2.18944	-0.768742	-0.207127
18	-1.17911	-0.771095	-1.15724	1.10172	-0.570732
19	-0.470026	0.907376	-1.67915	0.043661	-0.115808
20	-0.344927	-0.652543	1.04302	-2.3738	-0.218903
21	-0.876128	-0.4437	-1.43856	0.721777	-0.619827
22	-0.142096	0.606087	-1.4844	0.0360608	-0.359283
23	3.25116	-2.43741	-1.82558	1.20337	-0.0173396
24	-0.0735951	0.556338	-1.62823	0.190709	-0.711721
25	-0.756004	-1.06142	-0.751699	0.521655	0.367247
26	0.376653	0.608282	-1.74948	0.26771	-1.00247
27	1.59787	-0.803781	0.562881	0.354009	-1.30545
28	-0.93149	-0.351711	-1.36056	1.83259	-0.660585
29	0.0670036	-0.847056	1.23527	-2.49954	0.022393
30	-0.440068	-0.873082	-1.17728	-0.232025	-0.308883
31	1.36009	-1.43727	0.561868	0.845632	-1.8014
32	-0.244322	0.252664	-0.874518	0.183007	-0.754846
33	-1.2065	-0.560523	-0.907762	2.8359	-0.000434781
34	1.51976	-1.47405	-0.0355568	0.839937	-2.28794
35	-0.535652	-0.535377	-1.51946	0.503251	-1.02915
36	-0.608388	-1.23815	1.45928	-2.46933	-0.0631886
37	0.0333681	0.921172	-1.78013	0.552016	-0.666375
38	-0.00309277	-0.928054	1.23336	-2.80626	-0.0819693
39	-0.206463	-0.605337	-1.30628	-0.320771	-0.162308
40	-0.48617	-0.00112889	-1.76428	1.23876	-0.994043
41	0.0722903	-2.37218	3.08227	-3.4506	-0.686099
42	-0.423672	-0.976306	1.31957	-2.74438	0.0649839
43	-0.997397	-1.1846	1.35804	-2.11629	-0.101129
44	-0.321088	-1.94247	0.696446	0.798879	-0.927826
45	-0.174729	-1.78357	0.27492	-0.543853	-1.44067
46	-0.2862	-0.250979	-1.68741	0.267472	-0.921236
47	-0.458677	-1.25038	1.96961	-2.34004	-0.277654
48	2.99091	-3.25132	-1.45383	1.9491	0.246739
49	3.09262	-2.17172	-2.39508	1.71206	0.0902282
50	-0.287455	-0.646284	1.04295	-2.13664	-0.249483
51	-0.397042	-1.10266	1.26644	-2.51607	-0.271259
52	0.386409	-1.17575	1.40557	-3.02878	0.256496
53	0.730129	-1.04427	1.27581	-2.77345	-0.415359
54	0.241916	-2.36398	3.03212	-2.94722	-0.833492
55	-0.409765	-1.32228	1.8779	-2.43789	-0.608543
56	-0.735348	-0.603331	-0.715476	1.24762	-0.706822
57	1.34729	-2.14005	-1.85557	0.875605	1.3207
58	2.90506	-2.09528	-2.06446	0.552516	1.00086
59	2.57787	-2.07089	-2.19388	1.28102	0.642029
60	2.80581	-2.42577	-1.67879	0.915104	0.249533
61	2.58185	-3.20662	-1.2532	1.57735	0.635144
62	2.69855	-3.07451	-1.33935	1.60375	0.692204
63	3.26858	-3.81646	-0.0555812	0.608769	0.0586238
64	2.78449	-2.08784	-2.39414	1.47718	0.493301
65	3.26292	-2.23876	-2.21432	0.86391	0.519845
66	2.84407	-3.37171	-1.34814	1.85558	0.25735
67	3.68609	-3.91092	-0.228102	0.87922	-0.408589
68	1.71982	-1.08579	-0.315629	0.175648	-1.53393
69	-2.73137	2.45297	-1.4601	-0.877348	-0.594648
70	-2.63669	2.46694	-1.41642	-0.359075	-0.386961
71	-2.01868	1.02751	-0.0379908	-0.859311	-0.443672
72	-2.38179	-0.35732	1.09352	-2.29283	0.880215
73	-2.71816	1.49181	-1.55783	-0.707347	-1.03514
74	-2.45385	0.414267	-0.877214	-1.06618	-1.556
75	-1.50715	0.682196	-0.879243	0.00724967	0.331781
76	-0.0498687	0.796899	-2.34913	-0.0830792	0.489081
77	0.215221	0.790314	-2.08621	-0.568036	0.980735
78	0.522576	1.15537	-2.42995	0.0984086	0.560204
79	-2.62624	2.46125	-1.45615	-0.394746	-0.534408
80	-2.74261	1.43554	-1.66331	-0.916558	-1.3506
81	1.57466	6.22766	3.05145	2.9384	-0.888082
82	-1.50791	0.612608	0.46081	-0.863785	1.37116
83	-1.37091	-1.31405	2.93371	-0.389221	0.812897
84	-2.059	0.839742	-1.23143	-1.77653	0.237266
85	-1.48622	0.347522	-1.11111	-1.83838	0.194144
86	-2.42822	-0.482336	1.11348	-2.4351	0.663649
87	-1.26105	-2.55825	3.8573	0.311083	0.113816
88	-2.19835	-1.07816	2.68089	0.35369	0.8151
89	1.0066	3.72091	0.800118	1.26091	0.46636
90	-1.25089	0.774436	0.29423	-0.963211	1.22995
91	-1.78186	-0.131969	2.65422	0.24054	1.47691
92	-1.46934	-1.1933	2.95185	-0.249028	1.23476
93	-1.03277	0.793644	0.296065	-0.718447	0.966718
94	-1.84171	0.0600599	1.4416	0.193686	1.25446
95	-1.36611	0.690888	0.3133	-1.01467	1.1321
96	-1.31113	0.262879	0.725386	-1.73706	1.99562
97	-1.57342	0.758759	0.997584	-0.416271	1.27108
98	-2.33057	0.675993	-0.439035	-1.39917	0.114919
99	-2.64767	0.363553	-0.302204	-1.46797	-0.0655048
100	-1.64366	-1.12772	2.87892	-0.874473	1.22154
101	-6.24129	-3.11754	6.14716	4.09675	1.90608
102	-4.41309	-1.54446	2.88636	1.65446	2.4207
103	-1.95575	0.966993	-1.20909	-1.82323	0.450433
104	1.97385	7.29153	1.64614	2.85746	-1.21037
105	-1.8688	0.0862695	1.40221	0.179795	1.2944
106	-0.271297	0.537975	-1.88987	-0.510022	0.956333
107	0.29637	-0.103159	-1.65685	-0.11499	0.23813
108	-0.764306	1.45551	-2.49465	-0.623854	1.56751
109	0.671676	1.46276	-2.32106	0.374418	1.04992
110	0.837459	-0.326755	-0.277718	-1.2065	0.745306
111	-1.29369	1.35666	-0.861983	0.0233818	0.0955391
112	-0.00050439	0.823008	-2.41732	-0.00588797	0.390733
113	-2.17343	0.906231	-0.335267	1.03159	-0.303388
114	0.253924	0.559179	-1.59135	-0.401155	0.430197
115	0.386487	1.14527	-2.37748	0.0615724	0.694192
116	-0.247648	0.452477	-1.92184	-0.511421	0.740866
117	0.809076	0.856043	-2.23736	-0.462172	0.644876
118	0.289505	0.883146	-1.55438	-0.162297	0.73665
119	0.776338	0.820255	-2.24008	-0.366111	0.581217
120	-3.31394	2.47829	-2.15052	-0.174418	-0.453066
121	-4.27405	-2.57501	3.33533	5.62183	1.30638
BMDM	-0.626465	3.37605	-0.216851	0.144995	0.232923
BP-3	-2.09535	1.50661	-1.00693	-0.57003	-0.762197
DHHB	1.45004	4.30917	1.97642	0.354652	0.309031
PABA	-7.67777	-4.28992	2.96797	4.79315	-0.978269
EHDP	-0.940072	5.77011	1.40772	1.20542	-0.780608
Et-PABA	-4.96949	-0.32673	1.69411	3.13834	-0.747252
PBSA	-2.25106	-4.37752	0.602856	-0.0607877	-4.50129
MBC	-2.25878	2.53404	-1.29418	0.896398	1.66302
EHMC	-0.634746	5.44846	1.31838	0.884367	-1.25405
IMC	-2.10562	4.32985	0.919554	0.488321	-0.125805
OCR	0.722909	4.56222	0.222004	0.422146	-0.149578
ET	10.7575	4.42482	6.73312	0.986389	-0.563752
OS	-1.52864	4.4467	1.43201	0.426241	-1.12899
HMS	-1.42576	2.46439	-0.114189	-0.0337093	0.309708
DOBT	9.94057	3.06225	6.01544	1.29025	-0.370623
BZ-4	-2.13539	-3.08825	1.90911	-1.04382	-4.22971

## Sheet: Descriptors
Compound_no	pIC50	smiles	Set	MW	Dense	nHA	nHD	TPSA	nRot	nRing	MaxRing	nHet	nRig	Flex	Fsp3	logS	logD	logP	caco2	MDCK	PAMPA	PPB	logVDss	Fu
1	7.409	O=C(NCCNc1c2c(nc3ccccc13)CCCC2)c1cc(-c2ccc(Cl)cc2)on1	Inhibitor	446.15	1.00045	6	2	80.05	7	5	14	7	28	0.25	0.24	-6.20093	4.22601	5.3151	-4.94553	-4.93092	0.0811927	98.6906	0.0672289	0.995146
2	7.328	O=C(NCCNc1c2c(nc3ccccc13)CCCC2)c1cc(-c2ccc(F)cc2)on1	Inhibitor	430.18	0.984827	6	2	80.05	7	5	14	7	28	0.25	0.24	-5.73797	3.95155	4.70048	-5.0483	-4.79032	0.0588039	98.1922	0.214767	1.67202
3	7.292	Cc1ccc(-c2cc(C(=O)NCCNc3c4c(nc5ccccc35)CCCC4)no2)cc1	Inhibitor	426.21	0.951285	6	2	80.05	7	5	14	6	28	0.25	0.269	-6.04397	4.12983	5.07869	-5.12931	-4.83631	0.194285	98.4142	0.172635	1.4909
4	7.125	COc1cccc(-c2cc(C(=O)NCCNc3c4c(nc5ccccc35)CCCC4)no2)c1	Inhibitor	442.2	0.967982	7	2	89.28	8	5	14	7	28	0.285714	0.269	-5.8323	3.99318	4.87774	-5.19229	-4.78826	0.0320665	98.2672	0.167507	1.685
5	7.06	O=C(NCCNc1c2c(nc3ccccc13)CCCC2)c1cc(-c2ccc(Br)cc2)on1	Inhibitor	490.1	1.08905	6	2	80.05	7	5	14	7	28	0.25	0.24	-6.30423	4.25616	5.39573	-4.88151	-4.69249	0.0535294	98.3354	0.219949	1.45808
6	7.056	O=C(NCCNc1c2c(nc3ccccc13)CCCC2)c1cc(-c2ccccc2)on1	Inhibitor	412.19	0.956934	6	2	80.05	7	5	14	6	28	0.25	0.24	-5.45276	3.87091	4.45321	-4.97	-4.86441	0.0997566	98.2257	0.141532	1.65673
7	7.056	O=C(NCCNc1c2c(nc3cc(Cl)ccc13)CCCC2)c1cc(-c2ccccc2)on1	Inhibitor	446.15	1.00045	6	2	80.05	7	5	14	7	28	0.25	0.24	-6.13541	4.22315	5.26252	-4.96513	-4.94416	0.107497	98.8057	0.091551	0.809303
8	6.983	Cc1ccc(-c2cc(C(=O)NCCNc3c4c(nc5cc(Cl)ccc35)CCCC4)no2)cc1	Inhibitor	460.17	0.993357	6	2	80.05	7	5	14	7	28	0.25	0.269	-6.51667	4.36806	5.69957	-4.86729	-4.87173	0.207668	98.9304	0.150399	0.760162
9	6.695	O=C(NCCNc1c2c(nc3cc(Cl)ccc13)CCCC2)c1cc(-c2ccc(F)cc2)on1	Inhibitor	464.14	1.02682	6	2	80.05	7	5	14	8	28	0.25	0.24	-6.30927	4.19226	5.42219	-4.84692	-4.80464	0.063591	98.7169	0.174224	0.924103
10	6.429	O=C(NCCNc1c2c(nc3cc(Cl)ccc13)CCCC2)c1cc(-c2ccc(Cl)cc2)on1	Inhibitor	480.11	1.04109	6	2	80.05	7	5	14	8	28	0.25	0.24	-6.59122	4.4934	5.83606	-4.70762	-4.95616	0.0876328	98.9923	0.157379	0.606618
11	6.384	COc1cccc(-c2cc(C(=O)NCCNc3c4c(nc5cc(Cl)ccc35)CCCC4)no2)c1	Inhibitor	476.16	1.00873	7	2	89.28	8	5	14	8	28	0.285714	0.269	-6.2013	4.24554	5.43715	-4.98504	-4.81668	0.0347574	98.6679	0.143312	1.03193
12	6.26	Nc1c(-c2cc[n+](Cc3ccccc3F)cc2)oc2ccccc12	Inhibitor	319.12	0.961045	3	2	43.04	3	4	9	4	22	0.136364	0.05	-3.83852	2.84907	2.71341	-5.29941	-4.57262	0.0918803	81.9086	0.449691	20.5083
13	6.145	COc1ccc2c(c1)CC/C(=C\c1ccc[n+](Cc3cccc(Cl)c3)c1)C2=O	Inhibitor	390.13	0.962002	3	0	30.18	4	4	10	4	25	0.16	0.167	-4.68125	3.32697	3.7022	-5.46962	-4.69846	0.0444146	98.143	0.272204	1.51166
14	6.086	Nc1c(-c2cc[n+](Cc3ccccc3)cc2)oc2ccccc12	Inhibitor	301.13	0.923746	3	2	43.04	3	4	9	3	22	0.136364	0.05	-3.62776	2.97444	2.85029	-5.30151	-4.58841	0.0772803	87.5283	0.494277	15.1019
15	6.054	COc1ccc2c(c1)CC/C(=C\c1ccc[n+](Cc3ccc(Br)cc3)c1)C2=O	Inhibitor	434.08	1.05973	3	0	30.18	4	4	10	4	25	0.16	0.167	-4.70132	3.41859	3.69393	-5.51176	-4.71601	0.0158249	97.8215	0.394931	2.07344
16	6.004	Nc1c(-c2cc[n+](Cc3ccccc3Cl)cc2)oc2ccccc12	Inhibitor	335.09	0.982096	3	2	43.04	3	4	9	4	22	0.136364	0.05	-4.17762	3.16774	3.21337	-5.44926	-4.58209	0.0506098	85.5881	0.351055	16.8591
17	5.973	O=C(NCCNc1c2c(nc3ccccc13)CCCC2)c1cc(-c2ccc([N+](=O)[O-])cc2)on1	Inhibitor	457.18	1.00109	9	2	123.19	8	5	14	9	29	0.275862	0.24	-5.67709	3.99398	4.54027	-5.01563	-4.68455	0.416781	98.6661	-0.0193866	1.43046
18	5.539	Nc1c(-c2cc[n+](Cc3cccc(F)c3)cc2)oc2ccccc12	Inhibitor	319.12	0.961045	3	2	43.04	3	4	9	4	22	0.136364	0.05	-3.63168	2.69478	2.5674	-5.38107	-4.55102	0.111694	91.2816	0.391053	9.36165
19	5.531	COc1ccc2c(c1)CC/C(=C\c1ccc[n+](Cc3ccccc3)c1)C2=O	Inhibitor	356.16	0.912462	3	0	30.18	4	4	10	3	25	0.16	0.167	-4.41291	3.23716	3.35002	-5.09462	-4.58144	0.0282626	97.876	0.268485	1.77374
20	5.321	Cc1ccccc1Cn1cc(CO/N=C2\C(=O)N(C)c3ccccc32)nn1	Inhibitor	361.15	0.985537	7	0	72.61	5	4	9	7	23	0.217391	0.2	-3.83561	2.93438	2.61618	-4.73949	-4.60414	0.00945938	97.1823	-0.516943	2.5614
21	5.297	Nc1c(-c2cc[n+](Cc3ccc(F)cc3)cc2)oc2ccccc12	Inhibitor	319.12	0.961045	3	2	43.04	3	4	9	4	22	0.136364	0.05	-3.71451	2.87459	2.71875	-5.38743	-4.55587	0.0363655	94.8131	0.367649	6.02929
22	5.247	COc1ccc2c(c1)CC/C(=C\c1ccc[n+](Cc3ccccc3F)c1)C2=O	Inhibitor	374.16	0.943904	3	0	30.18	4	4	10	4	25	0.16	0.167	-4.70018	3.27863	3.54853	-5.29705	-4.58441	0.0489224	97.101	0.239507	2.54339
23	5.246	COc1ccc(-c2c3c(N)c4c(nc3cc3c2c(=O)[nH]c2ccccc23)CCCC4)cc1	Inhibitor	421.18	0.950439	5	3	81	2	6	22	5	33	0.0606061	0.185	-6.23607	3.08965	3.91038	-5.45653	-4.77806	0.0845965	97.479	0.107673	2.39991
24	5.202	COc1ccc2c(c1)CC/C(=C\c1ccc[n+](Cc3ccc(F)cc3)c1)C2=O	Inhibitor	374.16	0.943904	3	0	30.18	4	4	10	4	25	0.16	0.167	-4.58439	3.20221	3.32347	-5.44801	-4.60208	0.0143747	97.7894	0.319451	1.78802
25	4.977	Nc1c(-c2cc[n+](Cc3ccccc3Br)cc2)oc2ccccc12	Inhibitor	379.04	1.0978	3	2	43.04	3	4	9	4	22	0.136364	0.05	-4.15839	2.99163	3.06697	-5.29643	-4.57595	0.0325671	87.2801	0.355822	13.8451
26	4.928	COc1ccc2c(c1)CC/C(=C\c1ccc[n+](Cc3ccc(Cl)cc3)c1)C2=O	Inhibitor	390.13	0.962002	3	0	30.18	4	4	10	4	25	0.16	0.167	-4.67699	3.43429	3.74624	-5.54234	-4.69799	0.0175828	98.2707	0.301396	1.36583
27	4.893	COc1ccc2c(c1)CC/C(=C\c1ccc[n+](CCCCCN3C(=O)c4ccccc4C3=O)c1)C2=O	Inhibitor	481.21	0.945677	6	0	67.56	8	5	10	6	31	0.258065	0.267	-3.98054	2.77155	2.74296	-5.17647	-4.85834	0.234601	96.2035	0.442647	3.6282
28	4.89	Cc1cccc(C[n+]2ccc(-c3oc4ccccc4c3N)cc2)c1	Inhibitor	315.15	0.918045	3	2	43.04	3	4	9	3	22	0.136364	0.095	-3.8865	3.04645	3.0836	-5.40932	-4.6553	0.12636	89.1191	0.34991	12.1132
29	4.862	CN1C(=O)/C(=N\OCc2cn(Cc3ccccc3Cl)nn2)c2ccccc21	Inhibitor	381.1	1.04593	7	0	72.61	5	4	9	8	23	0.217391	0.158	-4.10321	3.04509	2.80019	-4.78911	-4.61122	0.00611413	96.5783	-0.284909	3.29583
30	4.855	Nc1c(-c2cc[n+](Cc3cccc(Br)c3)cc2)oc2ccccc12	Inhibitor	379.04	1.0978	3	2	43.04	3	4	9	4	22	0.136364	0.05	-3.97402	3.03543	3.07402	-5.35218	-4.56603	0.094744	96.356	0.263045	3.21771
31	4.799	COc1ccc2c(c1)CC/C(=C\c1ccc[n+](CCCCN3C(=O)c4ccccc4C3=O)c1)C2=O	Inhibitor	467.2	0.95045	6	0	67.56	7	5	10	6	31	0.225806	0.241	-3.86393	2.54773	2.48509	-5.26201	-4.94386	0.415963	95.5019	0.495248	4.90699
32	4.795	COc1ccc(C[n+]2cccc(/C=C3\CCc4cc(OC)ccc4C3=O)c2)cc1	Inhibitor	386.18	0.927392	4	0	39.41	5	4	10	4	25	0.2	0.2	-4.15592	2.94797	2.87836	-5.2097	-4.69695	0.0246559	94.584	0.148639	4.95042
33	4.761	Cc1ccccc1C[n+]1ccc(-c2oc3ccccc3c2N)cc1	Inhibitor	315.15	0.918045	3	2	43.04	3	4	9	3	22	0.136364	0.095	-3.95077	2.99332	2.99795	-5.31543	-4.73418	0.0715639	78.9124	0.550826	23.6729
34	4.735	COc1ccc2c(c1)CC/C(=C\c1ccc[n+](CCCN3C(=O)c4ccccc4C3=O)c1)C2=O	Inhibitor	453.18	0.955551	6	0	67.56	6	5	10	6	31	0.193548	0.214	-3.6579	2.35305	2.24106	-5.45368	-5.09559	0.13371	95.1812	0.500391	5.12121
35	4.727	Nc1c(-c2cc[n+](Cc3cccc(Cl)c3)cc2)oc2ccccc12	Inhibitor	335.09	0.982096	3	2	43.04	3	4	9	4	22	0.136364	0.05	-3.93217	3.10278	3.1082	-5.4998	-4.59445	0.114442	96.2183	0.166622	3.40773
36	4.694	CN1C(=O)/C(=N\OCc2cn(Cc3cccc(F)c3)nn2)c2ccccc21	Inhibitor	365.13	1.02789	7	0	72.61	5	4	9	8	23	0.217391	0.158	-3.67596	2.76511	2.29482	-4.74841	-4.58789	0.00948406	93.3276	-0.512673	6.70911
37	4.686	COc1ccc2c(c1)CC/C(=C\c1ccc[n+](Cc3ccc(C)cc3)c1)C2=O	Inhibitor	370.18	0.908139	3	0	30.18	4	4	10	3	25	0.16	0.2	-4.61898	3.38043	3.59752	-5.25464	-4.72839	0.0713486	97.8304	0.291597	1.92784
38	4.661	CN1C(=O)/C(=N\OCc2cn(Cc3cccc(Cl)c3)nn2)c2ccccc21	Inhibitor	381.1	1.04593	7	0	72.61	5	4	9	8	23	0.217391	0.158	-4.05265	3.00521	2.71285	-4.70486	-4.64875	0.0104674	97.4348	-0.481512	2.49475
39	4.647	Nc1c(-c2cc[n+](Cc3ccc(Br)cc3)cc2)oc2ccccc12	Inhibitor	379.04	1.0978	3	2	43.04	3	4	9	4	22	0.136364	0.05	-4.15778	3.29462	3.33024	-5.36864	-4.55969	0.039271	96.606	0.26714	2.85004
40	4.596	Cc1ccc(C[n+]2ccc(-c3oc4ccccc4c3N)cc2)cc1	Inhibitor	315.15	0.918045	3	2	43.04	3	4	9	3	22	0.136364	0.095	-3.95523	3.23141	3.22462	-5.4057	-4.68072	0.12255	95.571	0.308609	4.01025
41	4.581	CN1C(=O)/C(=N\OCc2cn(Cc3ccccc3[N+](=O)[O-])nn2)c2ccccc21	Inhibitor	392.12	1.04539	10	0	115.75	6	4	9	10	24	0.25	0.158	-3.3357	2.26061	1.79356	-4.73954	-4.57596	0.0370363	96.3718	-0.61426	3.72264
42	4.567	CN1C(=O)/C(=N\OCc2cn(Cc3ccccc3F)nn2)c2ccccc21	Inhibitor	365.13	1.02789	7	0	72.61	5	4	9	8	23	0.217391	0.158	-3.73149	2.77302	2.35851	-4.66375	-4.56807	0.00643458	97.332	-0.389315	3.04956
43	4.56	CN1C(=O)/C(=N\OCc2cn(Cc3ccccc3)nn2)c2ccccc21	Inhibitor	347.14	0.994232	7	0	72.61	5	4	9	7	23	0.217391	0.158	-3.47842	2.67496	2.27885	-4.69387	-4.60627	0.0120957	91.5406	-0.607896	9.50415
44	4.549	Nc1c(-c2cc[n+](Cc3ccc([N+](=O)[O-])cc3)cc2)oc2ccccc12	Inhibitor	346.12	0.983495	6	2	86.18	4	4	9	6	23	0.173913	0.05	-3.57817	2.48662	2.30532	-5.28569	-4.66316	0.225126	89.0952	0.406257	11.5418
45	4.543	Nc1c(-c2cc[n+](Cc3ccccc3[N+](=O)[O-])cc2)oc2ccccc12	Inhibitor	346.12	0.983495	6	2	86.18	4	4	9	6	23	0.173913	0.05	-3.70334	2.51267	2.32111	-5.30072	-4.60282	0.180825	98.5546	-0.0949585	3.1454
46	4.506	Nc1c(-c2cc[n+](Cc3ccc(Cl)cc3)cc2)oc2ccccc12	Inhibitor	335.09	0.982096	3	2	43.04	3	4	9	4	22	0.136364	0.05	-4.09697	3.31633	3.32423	-5.47554	-4.60289	0.0534151	97.9056	0.138536	2.22133
47	4.403	COc1cccc(Cn2cc(CO/N=C3\C(=O)N(C)c4ccccc43)nn2)c1	Inhibitor	377.15	1.00509	8	0	81.84	6	4	9	8	23	0.26087	0.2	-3.53632	2.63433	2.16931	-4.79493	-4.55835	0.00149955	93.2762	-0.495333	7.18114
48	4.378	Nc1c2c(nc3cc4c(c(-c5cccc(O)c5)c13)c(=O)[nH]c1ccccc14)CCCC2	Inhibitor	407.16	0.956119	5	4	92	1	6	22	5	33	0.030303	0.154	-5.79152	3.00432	3.78788	-5.27344	-4.85155	0.254464	93.179	0.197844	7.08462
49	4.244	Cc1ccc(-c2c3c(N)c4c(nc3cc3c2c(=O)[nH]c2ccccc23)CCCC4)cc1	Inhibitor	405.18	0.932837	4	3	71.77	1	6	22	4	33	0.030303	0.185	-6.4231	3.20868	4.34135	-5.38109	-4.82777	0.222698	98.2328	0.19103	1.6157
50	4.208	Cc1ccc(Cn2cc(CO/N=C3\C(=O)N(C)c4ccccc43)nn2)cc1	Inhibitor	361.15	0.985537	7	0	72.61	5	4	9	7	23	0.217391	0.2	-3.86112	3.01542	2.66656	-4.81561	-4.6002	0.0192318	96.1816	-0.436941	3.45217
51	4	CN1C(=O)/C(=N\OCc2cn(Cc3ccc(F)cc3)nn2)c2ccccc21	Inhibitor	365.13	1.02789	7	0	72.61	5	4	9	8	23	0.217391	0.158	-3.66297	2.75595	2.27294	-4.80921	-4.59391	0.00415337	96.5216	-0.389762	3.66745
52	4	CN1C(=O)/C(=N\OCc2cn(Cc3ccc(Br)cc3)nn2)c2ccccc21	Inhibitor	425.05	1.15366	7	0	72.61	5	4	9	8	23	0.217391	0.158	-4.17564	3.13669	2.8895	-4.82285	-4.62317	0.00578783	97.1776	-0.226688	2.3449
53	4	CN1C(=O)/C(=N\OCc2cn(Cc3ccc(Cl)c(Cl)c3)nn2)c2ccccc21	Inhibitor	415.06	1.09348	7	0	72.61	5	4	9	9	23	0.217391	0.158	-4.35848	3.26151	3.17498	-5.00439	-4.66736	0.0191181	98.3659	-0.353198	1.47744
54	4	CN1C(=O)/C(=N\OCc2cn(Cc3ccc([N+](=O)[O-])cc3)nn2)c2ccccc21	Inhibitor	392.12	1.04539	10	0	115.75	6	4	9	10	24	0.25	0.158	-3.34701	2.28662	1.78303	-4.85797	-4.62481	0.0297938	94.6112	-0.405353	4.73838
55	4	COc1ccc(Cn2cc(CO/N=C3\C(=O)N(C)c4ccccc43)nn2)cc1	Inhibitor	377.15	1.00509	8	0	81.84	6	4	9	8	23	0.26087	0.2	-3.47257	2.60728	2.13482	-4.84994	-4.58988	0.0121461	94.2285	-0.590273	5.40593
56	4	COc1cccc(C[n+]2ccc(-c3oc4ccccc4c3N)cc2)c1	Inhibitor	331.14	0.940541	4	2	52.27	4	4	9	4	22	0.181818	0.095	-3.74654	2.83042	2.82904	-5.38369	-4.62568	0.0377117	89.3196	0.285065	11.5989
57	4	Nc1c2c(nc3cc4c(c(-c5ccccc5)c13)C(=O)NC1C=CC=CC41)CCC2	Inhibitor	379.17	0.942279	4	3	68.01	1	6	21	4	32	0.03125	0.2	-4.0849	2.77981	3.2084	-4.85777	-4.63783	0.0233113	95.6061	0.310756	4.83362
58	4	Nc1c2c(nc3cc4c(c(-c5ccc(Cl)cc5)c13)c(=O)[nH]c1ccccc14)CCC2	Inhibitor	411.11	0.990695	4	3	71.77	1	6	21	5	32	0.03125	0.12	-6.25897	3.20634	4.46322	-5.03179	-4.76951	0.0945499	98.358	0.168188	1.28869
59	4	Cc1ccc(-c2c3c(N)c4c(nc3cc3c2c(=O)[nH]c2ccccc23)CCC4)cc1	Inhibitor	391.17	0.937931	4	3	71.77	1	6	21	4	32	0.03125	0.154	-6.13449	3.07284	4.01366	-5.08213	-4.78583	0.199573	98.0412	0.234943	1.71025
60	4	COc1ccc(-c2c3c(N)c4c(nc3cc3c2c(=O)[nH]c2ccccc23)CCC4)cc1	Inhibitor	407.16	0.956119	5	3	81	2	6	21	5	32	0.0625	0.154	-6.01574	2.97074	3.57375	-5.28492	-4.74782	0.0773146	97.2115	0.127001	2.59165
61	4	Nc1c2c(nc3cc4c(c(-c5ccc(O)cc5)c13)c(=O)[nH]c1ccccc14)CCC2	Inhibitor	393.15	0.962304	5	4	92	1	6	21	5	32	0.03125	0.12	-5.61573	2.90221	3.50473	-4.97079	-4.83308	0.330894	94.6585	0.265447	5.94177
62	4	Nc1c2c(nc3cc4c(c(-c5cccc(O)c5)c13)c(=O)[nH]c1ccccc14)CCC2	Inhibitor	393.15	0.962304	5	4	92	1	6	21	5	32	0.03125	0.12	-5.6419	2.97477	3.60984	-4.98812	-4.86558	0.239575	93.5368	0.265193	6.9079
63	4	Nc1c2c(nc3cc4c(c(-c5ccc([N+](=O)[O-])cc5)c13)c(=O)[nH]c1ccccc14)CCC2	Inhibitor	422.14	0.991635	7	3	114.91	2	6	21	7	33	0.0606061	0.12	-6.12173	2.92891	3.48761	-5.13652	-4.77977	0.460859	96.6717	0.1072	3.54147
64	4	Nc1c2c(nc3cc4c(c(-c5ccccc5)c13)c(=O)[nH]c1ccccc14)CCCC2	Inhibitor	391.17	0.937931	4	3	71.77	1	6	22	4	33	0.030303	0.154	-6.06448	3.18081	4.28819	-5.2956	-4.75803	0.118418	97.1628	0.241632	2.95589
65	4	Nc1c2c(nc3cc4c(c(-c5ccc(Cl)cc5)c13)c(=O)[nH]c1ccccc14)CCCC2	Inhibitor	425.13	0.983488	4	3	71.77	1	6	22	5	33	0.030303	0.154	-6.43615	3.21964	4.68428	-5.29111	-4.78376	0.102945	98.602	0.0904104	1.09522
66	4	Nc1c2c(nc3cc4c(c(-c5ccc(O)cc5)c13)c(=O)[nH]c1ccccc14)CCCC2	Inhibitor	407.16	0.956119	5	4	92	1	6	22	5	33	0.030303	0.154	-5.77002	2.92177	3.67175	-5.22626	-4.80194	0.357356	94.7385	0.201387	5.71448
67	4	Nc1c2c(nc3cc4c(c(-c5ccc([N+](=O)[O-])cc5)c13)c(=O)[nH]c1ccccc14)CCCC2	Inhibitor	436.15	0.984544	7	3	114.91	2	6	22	7	34	0.0588235	0.154	-6.27885	3.01267	3.6927	-5.34861	-4.81794	0.485812	97.5284	0.0436882	2.67702
68	4	COc1ccc2c(c1)CC/C(=C\c1ccc[n+](CCN3C(=O)c4ccccc4C3=O)c1)C2=O	Inhibitor	439.17	0.961059	6	0	67.56	5	5	10	6	31	0.16129	0.185	-4.45502	2.9166	2.76679	-5.35982	-4.95715	0.132567	97.3037	0.400281	2.41759
69	4.569	COc1ccccc1/C=C/C(=O)c1ccccc1	Inhibitor	238.1	0.899617	2	0	26.3	4	2	6	2	14	0.285714	0.062	-3.05323	3.68528	3.50861	-4.6015	-4.69473	0.0147094	98.3241	-0.276456	1.13298
70	4.377	COc1ccc(/C=C/C(=O)c2ccccc2)cc1	Inhibitor	238.1	0.899617	2	0	26.3	4	2	6	2	14	0.285714	0.062	-3.53643	3.54212	3.39197	-4.70935	-4.64688	0.00839606	96.7064	0.0238264	2.88677
71	4.495	O=C(/C=C/c1ccc([N+](=O)[O-])cc1)c1ccccc1	Inhibitor	253.07	0.956705	4	0	60.21	4	2	6	4	15	0.266667	0	-4.79038	3.21609	3.15339	-4.85048	-4.55169	0.176638	95.6393	-0.0377185	5.30181
72	3.602	O=[N+]([O-])c1ccc(-n2cc(-c3ccccc3)nn2)cc1	Inhibitor	266.08	1.01221	6	0	73.85	3	3	6	6	18	0.166667	0	-3.75024	2.85599	2.54146	-4.59622	-4.18995	0.256161	96.7045	0.0976784	3.92834
73	3.979	O=C(/C=C/c1ccccc1O)c1ccccc1	Inhibitor	224.08	0.905842	2	1	37.3	3	2	6	2	14	0.214286	0	-3.36248	3.41691	3.40563	-4.68281	-4.74541	0.111166	98.2486	-0.549146	1.48708
74	4.886	O=C(/C=C/c1ccccc1O)c1ccccc1O	Inhibitor	240.08	0.937218	3	2	57.53	3	2	6	3	14	0.214286	0	-3.07229	3.11596	3.16295	-4.76297	-4.76343	0.13924	98.8317	-0.869175	0.769887
75	4.585	Nc1ccc(C(=O)/C=C/c2ccccc2Br)cc1	Inhibitor	301.01	1.11957	2	2	43.09	3	2	6	3	14	0.214286	0	-4.77085	3.19271	3.10011	-4.91414	-4.68709	0.0756542	94.5752	0.60487	5.08136
76	4.208	Oc1ccccc1C1=Nc2ccccc2SC(c2ccccc2)C1	Inhibitor	331.1	0.947414	2	1	32.59	2	4	11	3	24	0.0833333	0.095	-4.86631	3.68831	4.15365	-4.83244	-4.7395	0.0256803	98.3152	0.150891	0.735725
77	4.854	Oc1ccccc1C1=Nc2ccccc2SC(c2ccc(F)cc2)C1	Inhibitor	349.09	0.981844	2	1	32.59	2	4	11	4	24	0.0833333	0.095	-5.26102	3.8197	4.39394	-4.77574	-4.67207	0.00730453	98.8082	0.152759	0.58839
78	4.854	Cc1ccc(C2CC(c3ccccc3O)=Nc3ccccc3S2)cc1	Inhibitor	345.12	0.940962	2	1	32.59	2	4	11	3	24	0.0833333	0.136	-5.58752	4.05193	4.81807	-4.96064	-4.72722	0.0344298	99.0235	0.141182	0.5317
79	4.495	COc1cccc(/C=C/C(=O)c2ccccc2)c1	Inhibitor	238.1	0.899617	2	0	26.3	4	2	6	2	14	0.285714	0.062	-3.31924	3.59422	3.42148	-4.71433	-4.67837	0.00596994	97.2433	-0.016509	2.79248
80	4.076	O=C(/C=C/c1ccccc1)c1ccccc1O	Inhibitor	224.08	0.905842	2	1	37.3	3	2	6	2	14	0.214286	0	-3.19371	3.28874	3.54256	-4.76737	-4.7541	0.0465923	98.9504	-0.719104	0.595746
81	3.301	CCCCCCCCCCCCCCCCn1cc(C2(O)CCCCC2)nn1	Inhibitor	391.36	0.883322	4	1	50.94	16	2	6	4	11	1.45455	0.917	-4.79585	3.84479	5.73335	-5.05535	-4.76179	0.000241553	99.1925	1.21983	1.41451
82	3.367	OC1(c2cn(-c3ccccc3Cl)nn2)CCCCC1	Inhibitor	277.1	1.03072	4	1	50.94	2	3	6	5	17	0.117647	0.429	-4.34053	3.24072	3.13136	-4.56185	-4.64091	0.088035	94.0523	0.0436572	4.61196
83	3.233	O=[N+]([O-])c1cccc(-n2cc(C3(O)CCCCC3)nn2)c1	Inhibitor	288.12	1.03058	7	1	94.08	3	3	6	7	18	0.166667	0.429	-4.56676	2.79498	2.75432	-4.61062	-4.57477	0.60124	88.8043	-0.015365	11.2074
84	4.384	Clc1ccccc1-n1cc(-c2ccccc2)nn1	Inhibitor	255.06	1.01158	3	0	30.71	2	3	6	4	17	0.117647	0	-4.12576	3.22191	2.99196	-4.52609	-4.72065	0.0296823	98.1775	-0.119064	0.952598
85	3.426	Brc1ccc(-n2cc(-c3ccccc3)nn2)cc1	Inhibitor	299.01	1.16704	3	0	30.71	2	3	6	4	17	0.117647	0	-4.13247	3.42446	3.26472	-4.88578	-4.74117	0.0240561	98.0099	0.212605	1.66862
86	3.302	O=[N+]([O-])c1cccc(-n2cc(-c3ccccc3)nn2)c1	Inhibitor	266.08	1.01221	6	0	73.85	3	3	6	6	18	0.166667	0	-3.68603	2.82865	2.55024	-4.58234	-4.20102	0.328269	97.4574	-0.0211593	1.95151
87	4.373	N#Cc1cc([N+](=O)[O-])ccc1-n1cc(C2(O)CCCCC2)nn1	Inhibitor	313.12	1.0348	8	1	117.87	3	3	6	8	19	0.157895	0.4	-4.32364	2.38377	2.21665	-4.84249	-4.65042	0.701111	82.6206	0.051723	17.5566
88	3.606	O=C(On1cc(C2(O)CCCCC2)nn1)c1ccccc1	Inhibitor	287.13	1.00441	6	1	77.24	4	3	6	6	18	0.222222	0.4	-3.76729	2.35316	2.60141	-4.59984	-4.54719	0.512823	83.311	0.0987658	15.6538
89	4.361	CCCCCCCCc1ccc(-n2cc(C3(O)CCCCC3)nn2)cc1	Inhibitor	355.26	0.906283	4	1	50.94	9	3	6	4	17	0.529412	0.636	-4.8135	4.07414	5.5705	-4.89796	-4.71264	0.00240417	99.4159	0.8285	0.447629
90	3.532	OC1(c2cn(-c3ccc(Cl)cc3)nn2)CCCCC1	Inhibitor	277.1	1.03072	4	1	50.94	2	3	6	5	17	0.117647	0.429	-4.48821	3.36792	3.34038	-4.61116	-4.65471	0.0807298	96.3533	0.0388581	2.82795
91	3.246	COC(=O)Cc1ccc(-n2cc(C3(O)CCCCC3)nn2)cc1	Inhibitor	315.16	0.983458	6	1	77.24	5	3	6	6	18	0.277778	0.471	-3.78371	2.75973	2.63106	-4.5464	-4.53757	0.140003	81.2154	0.123437	19.1923
92	3.388	O=[N+]([O-])c1ccc(-n2cc(C3(O)CCCCC3)nn2)cc1	Inhibitor	288.12	1.03058	7	1	94.08	3	3	6	7	18	0.166667	0.429	-4.51991	2.74776	2.62801	-4.58557	-4.59198	0.389767	83.9036	0.0326452	15.605
93	4.184	Cc1ccc(-n2cc(C3(O)CCCCC3)nn2)c(Cl)c1	Inhibitor	291.11	1.01738	4	1	50.94	2	3	6	5	17	0.117647	0.467	-4.63138	3.37235	3.36885	-4.67376	-4.70775	0.116917	96.9107	0.0202659	2.56189
94	3.345	CC(=O)c1cccc(-n2cc(C3(O)CCCCC3)nn2)c1	Inhibitor	285.15	0.968663	5	1	68.01	3	3	6	5	18	0.166667	0.438	-4.10018	2.71127	2.59382	-4.56489	-4.60158	0.173621	87.0687	0.197355	12.4008
95	3.291	OC1(c2cn(-c3cccc(Cl)c3)nn2)CCCCC1	Inhibitor	277.1	1.03072	4	1	50.94	2	3	6	5	17	0.117647	0.429	-4.3105	3.32139	3.2651	-4.63521	-4.63561	0.090979	96.6428	0.00146285	2.67123
96	3.526	OC1(c2cn(-c3ccc(Br)cc3)nn2)CCCCC1	Inhibitor	321.05	1.17638	4	1	50.94	2	3	6	5	17	0.117647	0.429	-4.41185	3.42548	3.35998	-4.65496	-4.51482	0.056003	95.1591	0.12108	4.20237
97	4.079	COc1cccc(-n2cc(C3(O)CCCCC3)nn2)c1	Inhibitor	273.15	0.976529	5	1	60.17	3	3	6	5	17	0.176471	0.467	-3.92957	3.08744	3.02405	-4.60085	-4.57239	0.0505871	92.1665	0.170014	6.70025
98	3.346	CC(=O)c1cccc(-n2cc(-c3ccccc3)nn2)c1	Inhibitor	263.11	0.947546	4	0	47.78	3	3	6	4	18	0.166667	0.062	-3.51036	2.85905	2.56271	-4.57681	-4.54375	0.0826964	97.5746	-0.00321703	2.08549
99	3.53	CC(=O)c1ccccc1-n1cc(-c2ccccc2)nn1	Inhibitor	263.11	0.947546	4	0	47.78	3	3	6	4	18	0.166667	0.062	-3.24094	2.50379	2.29126	-4.53319	-4.54699	0.12505	97.5761	-0.0838626	1.81655
100	3.477	O=[N+]([O-])c1ccccc1-n1cc(C2(O)CCCCC2)nn1	Inhibitor	288.12	1.03058	7	1	94.08	3	3	6	7	18	0.166667	0.429	-4.23332	2.60416	2.59879	-4.55319	-4.46972	0.401741	86.427	-0.0324331	8.49327
101	3.441	COC(=O)Cn1cc(C2(O)CCCCC2)nn1	Inhibitor	239.13	1.02564	6	1	77.24	4	2	6	6	12	0.333333	0.727	-1.42639	0.802797	0.582595	-4.62	-4.60507	0.535461	38.0935	-0.0112901	59.2116
102	3.415	OC1(c2cn(-c3ccncc3)nn2)CCCCC1	Inhibitor	244.13	0.987062	5	1	63.83	2	3	6	5	17	0.117647	0.462	-2.52522	2.00587	1.71998	-4.50988	-4.42173	0.255371	61.9107	0.139415	34.7057
103	3.255	Clc1ccc(-n2cc(-c3ccccc3)nn2)cc1	Inhibitor	255.06	1.01158	3	0	30.71	2	3	6	4	17	0.117647	0	-4.16122	3.29265	3.09048	-4.36751	-4.77826	0.039861	98.3965	-0.0805901	0.76965
104	3.342	CCCCCCCCCCCCCCCCn1cc(-c2ccccc2)nn1	Inhibitor	369.31	0.866203	3	0	30.71	16	2	6	3	11	1.45455	0.667	-5.55134	4.57912	7.28799	-5.06393	-4.88415	3.17676e-05	100.842	1.27199	0.153516
105	3.346	CC(=O)c1ccc(-n2cc(C3(O)CCCCC3)nn2)cc1	Inhibitor	285.15	0.968663	5	1	68.01	3	3	6	5	18	0.166667	0.438	-3.9464	2.61583	2.4206	-4.51548	-4.65465	0.0832195	86.0501	0.211786	13.1401
106	5.401	Oc1ccc(C2=Nc3ccccc3SC(c3cccs3)C2)cc1	Inhibitor	337.06	1.00306	2	1	32.59	2	4	11	4	23	0.0869565	0.105	-4.45996	3.7354	3.78126	-4.73761	-4.69268	0.0167763	97.326	0.241172	2.0615
107	5.328	Oc1ccc(C2=Nc3ccccc3SC(c3cccc(O)c3)C2)cc1	Inhibitor	347.1	0.968828	3	2	52.82	2	4	11	4	24	0.0833333	0.095	-4.5627	3.57642	3.77159	-4.8417	-4.79489	0.0362771	97.5056	0.0221086	2.35652
108	5.041	c1ccc(C2=Nc3ccccc3SC(c3cccs3)C2)cc1	Inhibitor	321.06	0.981112	1	0	12.36	2	4	11	3	23	0.0869565	0.105	-5.03543	3.89123	3.93919	-4.6882	-4.54422	0.00568969	97.7887	0.350457	1.29201
109	4.706	Cc1ccc(C2CC(c3cccc(O)c3)=Nc3ccccc3S2)c(C)c1	Inhibitor	359.13	0.935065	2	1	32.59	2	4	11	3	24	0.0833333	0.174	-5.37223	4.0837	4.72448	-4.77181	-4.76987	0.0159089	99.0737	0.488407	0.839065
110	4.244	O=[N+]([O-])c1ccc(C2CC(c3ccccc3O)=Nc3ccccc3S2)cc1	Inhibitor	376.09	1.00179	5	1	75.73	3	4	11	6	25	0.12	0.095	-5.22744	3.70752	4.05113	-4.86706	-4.55926	0.0770497	97.7822	0.0800705	2.03946
111	7	CCSc1ccccc1-c1cnc(-c2ccsc2)[nH]1	Inhibitor	286.06	1.01123	2	1	28.68	4	3	6	4	16	0.25	0.133	-4.44504	3.6002	3.94449	-4.94877	-4.61671	0.20681	96.2702	0.361869	2.41584
112	3.847	Oc1cccc(C2=Nc3ccccc3SC(c3ccccc3)C2)c1	Inhibitor	331.1	0.947414	2	1	32.59	2	4	11	3	24	0.0833333	0.095	-4.72615	3.81902	3.96432	-4.86223	-4.76901	0.0153043	98.326	0.195238	0.887353
113	3.924	COc1ccc(/C=C/C(=O)c2ccc(N)cc2)cc1	Inhibitor	253.11	0.91818	3	2	52.32	4	2	6	3	14	0.285714	0.062	-4.34925	2.91426	2.70907	-4.82112	-4.7324	0.0300146	87.339	0.114709	12.4738
114	5.333	COc1ccccc1C1CC(c2cccc(O)c2)=Nc2ccccc2S1	Inhibitor	361.11	0.961514	3	1	41.82	3	4	11	4	24	0.125	0.136	-4.7053	3.66337	3.77019	-4.79013	-4.75514	0.00301339	98.1003	0.106229	1.49292
115	4.124	Cc1ccc(C2CC(c3cccc(O)c3)=Nc3ccccc3S2)cc1	Inhibitor	345.12	0.940962	2	1	32.59	2	4	11	3	24	0.0833333	0.136	-5.1955	3.99123	4.45512	-4.79205	-4.78888	0.0197527	98.8885	0.221734	0.76548
116	5.401	Oc1cccc(C2=Nc3ccccc3SC(c3cccs3)C2)c1	Inhibitor	337.06	1.00306	2	1	32.59	2	4	11	4	23	0.0869565	0.105	-4.51263	3.74542	3.79249	-4.80205	-4.70994	0.0253568	97.1311	0.141868	1.97713
117	4.116	Oc1cccc(C2=Nc3ccccc3SC(c3ccc(Cl)cc3)C2)c1	Inhibitor	365.06	1.00102	2	1	32.59	2	4	11	4	24	0.0833333	0.095	-5.47104	4.09837	4.81135	-4.79748	-4.86464	0.00516639	98.9132	0.0941927	0.566378
118	4.463	CN(C)c1ccc(C2CC(c3cccc(O)c3)=Nc3ccccc3S2)cc1	Inhibitor	374.15	0.947056	3	1	35.83	3	4	11	4	24	0.125	0.174	-4.60503	3.56111	4.29698	-4.79725	-4.66422	0.00683806	98.8614	0.323989	0.87371
119	4.532	Oc1cccc(C2=Nc3ccccc3SC(c3cccc(Cl)c3)C2)c1	Inhibitor	365.06	1.00102	2	1	32.59	2	4	11	4	24	0.0833333	0.095	-5.37919	4.06657	4.73505	-4.84302	-4.85537	0.00497158	98.7797	0.146231	0.722627
120	4.06	O=C(/C=C/c1ccccc1)c1ccccc1	Inhibitor	208.09	0.872195	1	0	17.07	3	2	6	1	14	0.214286	0	-3.08179	3.51348	3.4175	-4.65649	-4.65915	0.0332344	96.6333	-0.0736576	3.91139
121	6.032	CNC(=O)Oc1ccc2c(c1)[C@]1(C)CCN(C)[C@@H]1N2C	Inhibitor	275.16	0.974529	5	1	44.81	3	3	12	5	15	0.2	0.533	-1.77006	1.72818	1.7363	-5.11509	-4.84849	0.364388	39.0888	0.65082	55.1797
BMDM		O=C(C1=CC=C(C=C1)C(C)(C)C)CC(=O)C2=CC=C(OC)C=C2	Sunscreens	310.16	0.905201	3	0	43.37	6	2	6	3	14	0.428571	0.3	-5.55457	4.08481	4.54385	-4.69796	-4.73271	0.0210806	96.2873	0.226806	2.99162
BP-3		COC1=CC=C(C(O)=C1)C(=O)C2=CC=CC=C2	Sunscreens	228.08	0.94442	3	1	46.53	3	2	6	3	13	0.230769	0.071	-3.86033	3.41968	3.51508	-4.86396	-4.71796	0.0259449	97.8057	-0.186131	1.60543
DHHB		CCCCCCOC(=O)C1=CC=CC=C1C(=O)C2=CC=C(N(CC)CC)C=C2O[H]	Sunscreens	397.23	0.920338	5	1	66.84	12	2	6	5	14	0.857143	0.417	-6.3057	4.26206	6.20732	-4.74609	-4.56969	0.000171187	98.1316	0.489922	1.76498
PABA		C1=CC(=CC=C1C(=O)O)N	Sunscreens	137.05	0.985239	3	3	63.32	1	1	6	3	7	0.142857	0	-1.59386	1.00278	1.04754	-5.23637	-4.57785	0.985361	43.5452	-0.596283	53.8163
EHDP		CCCCC(CC)COC(=O)C1=CC=C(C=C1)N(C)C	Sunscreens	277.2	0.888282	3	0	29.54	9	1	6	3	7	1.28571	0.588	-5.09925	3.89131	5.14234	-4.8985	-4.6492	0.00666149	98.462	0.401362	1.34202
Et-PABA		CCOC(=O)C1=CC=C(N)C=C1	Sunscreens	165.08	0.9504	3	2	52.32	3	1	6	3	7	0.428571	0.222	-2.651	1.96631	2.0065	-5.11516	-4.5673	0.538974	74.5183	0.292492	27.779
PBSA		O=S(=O)(O)C=1C=CC=2NC(C3=CC=CC=C3)=NC2C1	Sunscreens	274.04	1.06983	5	2	83.05	2	3	9	6	18	0.111111	0	-2.37407	1.62144	-0.0253497	-5.58692	-4.99345	0.954199	98.5101	-0.742562	1.09909
MBC		O=C1C(=CC2=CC=C(C=C2)C)C3CCC1(C)C3(C)C	Sunscreens	254.17	0.876984	1	0	17.07	1	3	6	1	16	0.0625	0.5	-5.2686	3.84767	4.38611	-4.57409	-4.53093	0.404515	95.0703	0.193865	3.77052
EHMC		O=C(OCC(CC)CCCC)C=CC1=CC=C(OC)C=C1	Sunscreens	290.19	0.894224	3	0	35.53	10	1	6	3	8	1.25	0.5	-5.4609	3.85592	5.3091	-4.90288	-4.7314	0.0205008	98.5978	0.114447	0.982215
IMC		CC(C)CCOC(=O)C=CC1=CC=C(C=C1)OC	Sunscreens	248.14	0.910177	3	0	35.53	7	1	6	3	8	0.875	0.4	-4.46443	3.59114	4.24597	-4.79522	-4.49086	0.0364383	96.2038	0.376387	3.75684
OCR		CCCCC(CC)COC(=O)C(C#N)=C(C1=CC=CC=C1)C2=CC=CC=C2	Sunscreens	361.2	0.883649	3	0	50.09	10	2	6	3	15	0.666667	0.333	-6.39367	4.51745	6.15662	-4.93512	-4.61365	0.0147118	99.2818	0.287458	0.444984
ET		O=C(OCC(CC)CCCC)C1=CC=C(C=C1)NC2=NC(=NC(=N2)NC3=CC=C(C(=O)OCC(CC)CCCC)C=C3)NC4=CC=C(C(=O)OCC(CC)CCCC)C=C4	Sunscreens	822.5	0.930732	12	3	153.66	30	4	6	12	27	1.11111	0.5	-8.91136	5.09293	12.8687	-4.99434	-4.82673	2.66566e-07	100.704	1.06739	0.0656195
OS		CCCCC(CC)COC(=O)C1=CC=CC=C1O	Sunscreens	250.16	0.908798	3	1	46.53	8	1	6	3	7	1.14286	0.533	-4.64064	3.53241	5.00914	-4.88627	-4.62717	0.0202271	98.0747	-0.356551	1.35367
HMS		O=C(OC1CC(CC(C1)(C)C)C)C2=CC=CC=C2O	Sunscreens	262.16	0.923085	3	1	46.53	3	2	6	3	13	0.230769	0.562	-4.58545	3.58463	4.84969	-4.86867	-4.66008	0.0262655	98.2958	-0.283659	1.4059
DOBT		O=C(OCC(CC)CCCC)C1=CC=C(C=C1)NC2=NC(=NC(=N2)NC3=CC=C(C(=O)OCC(CC)CCCC)C=C3)NC4=CC=C(C(=O)NC(C)(C)C)C=C4	Sunscreens	765.46	0.937219	12	4	156.46	25	4	6	12	27	0.925926	0.455	-8.90502	4.72069	10.9128	-5.06226	-4.84805	1.53237e-06	99.3973	1.18063	0.687403
BZ-4		O=S(=O)(O)c1cc(c(O)cc1OC)C(=O)c2ccccc2	Sunscreens	308.04	1.07562	6	2	100.9	4	2	6	7	15	0.266667	0.071	-1.66824	1.86649	1.41589	-5.48929	-4.85212	0.667141	98.8993	-0.887163	0.948226

## Sheet: Structures labeled
																												Nazwa IUPAC
																											BMDM	1-(4-tert-butylphenyl)-3-(4-methoxyphenyl)propane-1,3-dione
																											BP-3	(2-hydroxy-4-methoxyphenyl)(phenyl)methanone
																											DHHB	2-(4-diethylamino-2-hydroxybenzoyl)hexyl benzoate
																											PABA	4-aminobenzoic acid
																											EHDP	2-ethylhexyl 4-(dimethylamino)benzoate
																											Et-PABA	ethyl 4-aminobenzoate
																											PBSA	2-phenylbenzimidazole-5-sulfonic acid
																											MBC	methylbenzylidene camphor (często używana nazwa półsystematyczna)
																											EHMC	2-ethylhexyl 4-methoxycinnamate
																											IMC	isopropyl 4-methoxycinnamate
																											OCR	2-ethylhexyl 2-cyano-3,3-diphenylacrylate
																											ET	tris(2-ethylhexyl) 2,4,6-tris(anilino)-1,3,5-triazine-2,4,6-tricarboxylate
																											OS	2-ethylhexyl salicylate
																											HMS	homosalate (3,3,5-trimethylcyclohexyl salicylate)
																											DOBT	2-ethylhexyl 4-[[4-[4-(tert-butylcarbamoyl)anilino]-6-[4-(2-ethylhexoxycarbonyl)anilino]-1,3,5-triazin-2-yl]amino]benzoate
																											BZ-4	2-hydroxy-4-methoxybenzophenone-5-sulfonic acid

## Sheet: Aminoacid residues
Ligand	ALA A:199	ALA A:328	ASN A:83	ASP A:70	GLN A:119	GLU A:197	GLY A:115	GLY A:116	GLY A:117	GLY A:121	GLY A:439	HIS A:438	ILE A:442	LEU A:286	MET A:437	PHE A:329	PHE A:398	PRO A:285	SER A:79	SER A:198	THR A:120	TRP A:82	TRP A:231	TRP A:430	TYR A:114	TYR A:128	TYR A:332	TYR A:440	VAL A:288
BChE-BMDM		van der Waals		van der Waals			van der Waals	van der Waals		van der Waals	van der Waals	Pi-Pi stacked			van der Waals	van der Waals		van der Waals				conventional H-bond		van der Waals		van der Waals	Pi-Pi stacked	van der Waals
BChE-BZ3	van der Waals	Alkyl				van der Waals	van der Waals	conventional H-bond	conventional H-bond			carbon H-bond, Pi-Alkyl		Alkyl		Pi-Pi T-shaped	van der Waals			conventional H-bond		Pi-Alkyl	Pi-Pi T-shaped						van der Waals
BChE-BZ4	van der Waals	Alkyl, Pi-Alkyl				van der Waals		conventional H-bond	conventional H-bond			carbon H-bond		Alkyl		Pi-Pi T-shaped	van der Waals			carbon H-bond		Pi-Alkyl	Pi-Pi T-shaped				van der Waals	van der Waals
BChE-DHHB	van der Waals	Alkyl					van der Waals	conventional H-bond	conventional H-bond			Pi-Pi T-shaped		Alkyl	van der Waals	Pi-Sigma	van der Waals	van der Waals		carbon H-bond		van der Waals	Pi-Pi T-shaped	van der Waals			Pi-Alkyl	van der Waals
BChE-EHDP	van der Waals					van der Waals	van der Waals	conventional H-bond	conventional H-bond		van der Waals	Pi-Alkyl				Pi-Pi stacked		van der Waals		carbon H-bond	van der Waals	Pi-Sigma, Pi-Alkyl					Pi-Sigma
BChE-EHMC	van der Waals	van der Waals				van der Waals		conventional H-bond	conventional H-bond		van der Waals				van der Waals	Pi-Pi T-shaped		van der Waals		carbon H-bond		Pi-Sigma, Pi-Alkyl					Pi-Pi T-shaped	van der Waals
BChE-EtPABA						conventional H-bond	van der Waals	van der Waals			van der Waals	Pi-Pi stacked	van der Waals							van der Waals		Pi-Pi stacked, Pi-Donor H-bond			van der Waals	van der Waals		van der Waals
BChE-HMS	van der Waals					van der Waals		conventional H-bond	conventional H-bond		van der Waals	Alkyl, Pi-Alkyl	van der Waals	Pi-Alkyl		Pi-Pi T-shaped	van der Waals	van der Waals		carbon H-bond		Pi-Sigma, Pi-Alkyl	van der Waals
BChE-IMC	van der Waals	Alkyl						conventional H-bond	conventional H-bond			van der Waals		van der Waals	Alkyl	van der Waals	van der Waals			conventional H-bond		Pi-Pi T-shaped	Pi-Sigma, Pi-Alkyl	Pi-Alkyl			van der Waals	carbon H-bond	van der Waals
BChE-MBC		van der Waals		van der Waals					van der Waals			Pi-Sigma		Pi-Alkyl		Pi-Pi T-shaped	Pi-Alkyl		van der Waals	van der Waals		Pi-Sigma	Pi-Alkyl	van der Waals			van der Waals	van der Waals
BChE-OCR		Pi-Alkyl		van der Waals	van der Waals	van der Waals		carbon H-bond	carbon H-bond		van der Waals	van der Waals		Pi-Alkyl		Pi-Pi T-shaped	van der Waals	van der Waals		van der Waals	carbon H-bond	Pi-Sigma	Pi-Pi T-shaped				van der Waals
BChE-OS	van der Waals					van der Waals	van der Waals	conventional H-bond	conventional H-bond			Pi-Alkyl		Alkyl		Pi-Pi T-shaped	van der Waals			carbon H-bond		Pi-Sigma, Pi-Alkyl				van der Waals			van der Waals
BChE-PABA						conventional H-bond	van der Waals	van der Waals			van der Waals	Pi-Pi stacked	van der Waals							van der Waals		Pi-Donor H-bond, Pi-Pi stacked			van der Waals	van der Waals		van der Waals
BChE-PBSA			van der Waals	unfavorable negative-negative				Pi-Sigma, Amide-Pi stacked	van der Waals			van der Waals		Pi-Alkyl		Pi-Pi T-shaped	van der Waals			van der Waals	carbon H-bond	van der Waals	Pi-Pi T-shaped
BChE-tacrine		Alkyl				van der Waals	van der Waals	van der Waals			van der Waals	Pi-Pi stacked			van der Waals							Pi-Pi stacked		Alkyl, Pi-Alkyl		van der Waals	van der Waals	van der Waals
